# Supplementary material for: Antimicrobial Susceptibility of Enterococcus Isolates from Cattle and Pigs in Portugal: Linezolid Resistance Genes optrA and poxtA
Source: Antibiotics (Basel). 2022 May 3;11(5):615. doi: 10.3390/antibiotics11050615 (PMC9137492; doi:10.3390/antibiotics11050615)
Supplement: Supplementary file 1 [file antibiotics-11-00615-s001.zip]

Archive with 1 entries (1 files):
- antibiotics-1694947-supplementary.pdf
